# Supplementary material for: Putative psychosis genes in the prefrontal cortex: combined analysis of gene expression microarrays
Source: BMC Psychiatry. 2008 Nov 7;8:87. doi: 10.1186/1471-244X-8-87 (PMC2585075; doi:10.1186/1471-244X-8-87)
Supplement: Additional file 1 — A list of transcripts that shows significant regulation in the cross-study analysis of psychosis (p < 0.001) [file 1471-244X-8-87-S1.csv]

Gene symbol	Entrez id	Gene name	Psychosis fc	Psychosis p-v
AAT1	89876	AAT1-alpha	-1.03	0.00007209
ACTG1	71	actin, gamma 1	1.03	0.0000148
APC	324	adenomatosis polyposis coli	-1.05	0.00013263
ARPC2	10109	actin related protein 2/3 complex, subunit 2, 34kDa	-1.04	0.00071692
ARPP-19	10776	cyclic AMP phosphoprotein, 19 kD	-1.07	0.00000136
ATP2C1	27032	ATPase, Ca++ transporting, type 2C, member 1	-1.04	0.00035397
BIN1	274	bridging integrator 1	1.07	0.00000588
BRD1	23774	bromodomain containing 1	1.05	0.00065925
BTG2	7832	BTG family, member 2	-1.05	0.00025023
C1orf38	9473	chromosome 1 open reading frame 38	1.07	0.00060845
C21orf61	56246	chromosome 21 open reading frame 61	-1.02	0.00047963
C5orf13	9315	chromosome 5 open reading frame 13	-1.06	0.00010561
CABIN1	23523	calcineurin binding protein 1	1.05	0.00095733
CASP1	834	caspase 1, apoptosis-related cysteine protease (interleukin 1, beta, convertase)	-1.02	0.00038861
CDK10	8558	cyclin-dependent kinase (CDC2-like) 10	1.05	0.00008169
CGI-40	51092	CGI-40 protein	1.06	0.00022693
CHK	1119	choline kinase	1.09	0.00006194
CIP98	25861	CASK-interacting protein CIP98	1.06	0.00035906
CKAP1	1155	cytoskeleton associated protein 1	1.04	0.00000051
CLN5	1203	ceroid-lipofuscinosis, neuronal 5	1.02	0.00049952
CORT	1325	cortistatin	-1.05	0.00015589
CPNE3	8895	copine III	1.08	0.00029829
CTNND2	1501	catenin (cadherin-associated protein), delta 2 (neural plakophilin-related arm-repeat protein)	-1.04	0.00025261
CXXC1	30827	CXXC finger 1 (PHD domain)	1.04	0.00075244
DDR1	780	discoidin domain receptor family, member 1	1.1	0.00000008
DGCR8	54487	DiGeorge syndrome critical region gene 8	1.03	0.00053547
DHCR7	1717	7-dehydrocholesterol reductase	1.11	0.00017076
DHRS3	9249	dehydrogenase/reductase (SDR family) member 3	1.1	0.00026261
DNAH6	1768	dynein, axonemal, heavy polypeptide 6	-1.02	0.00002967
EDNRA	1909	endothelin receptor type A	-1.02	0.00018263
EEF1G	1937	eukaryotic translation elongation factor 1 gamma	1.05	0.000055
EIF3S8	8663	eukaryotic translation initiation factor 3, subunit 8, 110kDa	1.08	0.00003822
EIF4E	1977	eukaryotic translation initiation factor 4E	-1.06	0.00051309
FADS3	3995	fatty acid desaturase 3	1.08	0.00094391
FLJ14154	79903	hypothetical protein FLJ14154	1.04	0.00013449
FLJ20489	55652	hypothetical protein FLJ20489	1.1	0.00019056
FLJ21272	80100	hypothetical protein FLJ21272	1.03	0.00091137
FLJ32800	196951	hypothetical protein FLJ32800	-1.03	0.00018361
FRZB	2487	frizzled-related protein	-1.07	0.00019886
FTH1	2495	ferritin, heavy polypeptide 1	1.04	0.00005444
GTF3C1	2975	general transcription factor IIIC, polypeptide 1, alpha 220kDa	1.06	0.00000583
H3F3B	3021	H3 histone, family 3B (H3.3B)	1.06	0.00046476
HM13	81502	histocompatibility (minor) 13	-1.04	0.00028117
HMGCS1	3157	3-hydroxy-3-methylglutaryl-Coenzyme A synthase 1 (soluble)	-1.09	0.00096572
IHPK2	51447	inositol hexaphosphate kinase 2	1.09	0.00064679
JARID2	3720	Jumonji, AT rich interactive domain 2	1.05	0.00017422
JUN	3725	v-jun sarcoma virus 17 oncogene homolog (avian)	-1.07	0.00012237
KCNH3	23416	potassium voltage-gated channel, subfamily H (eag-related), member 3	1.06	0.00091481
KCTD2	23510	potassium channel tetramerisation domain containing 2	1.06	0.00028834
KIAA0602	23241	KIAA0602 protein	1.06	0.00096354
KIAA0676	23061	KIAA0676 protein	1.04	0.0000003
KIAA1393	57570	KIAA1393	1.09	0.00013241
KIAA1937	114827	KIAA1937 protein	-1.02	0.00001738
LAMP2	3920	lysosomal-associated membrane protein 2	1.09	0.00081695
LOC112840	112840	similar to RIKEN cDNA 2600001A11 gene	1.04	0.00069209
LOC285147	285147	hypothetical protein LOC285147	1.16	0.00056299
LOC285878	285878	hypothetical protein LOC285878	1.26	0.00082429
LOC339047	339047	hypothetical protein LOC339047	1.08	0.00000687
MAGED4	81557	melanoma antigen, family D, 4	1.1	0.00001849
MAN2A1	4124	mannosidase, alpha, class 2A, member 1	1.2	0.00034199
MGC2705	84787	hypothetical protein MGC2705	-1.02	0.00043913
MGC35033	121273	hypothetical protein MGC35033	-1.03	0.00006856
MGC43690	253769	hypothetical protein MGC43690	-1.01	0.00069417
MT1F	4494	metallothionein 1F (functional)	1.1	0.00005012
MT1X	4501	metallothionein 1X	1.31	0.00010135
MYO3B	140469	myosin IIIB	-1.03	0.00075481
NPIP	9284	nuclear pore complex interacting protein	1.07	0.0002829
NR3C1	2908	nuclear receptor subfamily 3, group C, member 1 (glucocorticoid receptor)	-1.06	0.00096247
NR4A2	4929	nuclear receptor subfamily 4, group A, member 2	-1.16	0.0000109
NRP2	8828	neuropilin 2	-1.01	0.00083132
PCDHB14	56122	protocadherin beta 14	-1.07	0.00091854
PFAAP5	10443	phosphonoformate immuno-associated protein 5	1.07	0.00022582
PILRB	29990	paired immunoglobin-like type 2 receptor beta	1.11	0.00060584
PLAUR	5329	plasminogen activator, urokinase receptor	-1.03	0.00068529
POLR2G	5436	polymerase (RNA) II (DNA directed) polypeptide G	1.07	0.00053503
PPAP2B	8613	phosphatidic acid phosphatase type 2B	1.15	0.00005312
RARRES1	5918	retinoic acid receptor responder (tazarotene induced) 1	-1.01	0.0001642
RBM10	8241	RNA binding motif protein 10	1.08	0.00012297
RFP	5987	ret finger protein	1.04	0.000311
RHEB	6009	Ras homolog enriched in brain	-1.03	0.00040778
RPL13A	23521	ribosomal protein L13a	1.03	0.00001534
RPL17	6139	ribosomal protein L17	1.04	0.00001065
RPL4	6124	ribosomal protein L4	1.05	0.00000001
RPLP0	6175	ribosomal protein, large, P0	1.05	0.00000054
RPS2	6187	ribosomal protein S2	1.05	0.00008939
RPS4X	6191	ribosomal protein S4, X-linked	1.04	0.0006569
SCMH1	22955	sex comb on midleg homolog 1 (Drosophila)	1.04	0.00013177
SEC14L1	6397	SEC14-like 1 (S. cerevisiae)	1.06	0.00007463
SLC14A1	6563	solute carrier family 14 (urea transporter), member 1 (Kidd blood group)	1.24	0.00090936
SLC16A1	6566	solute carrier family 16 (monocarboxylic acid transporters), member 1	1.1	0.00037888
SLC2A3	6515	solute carrier family 2 (facilitated glucose transporter), member 3	-1.09	0.0004156
SNX3	8724	sorting nexin 3	-1.04	0.000796
SSTK	83983	serine/threonine protein kinase SSTK	-1.02	0.00044967
SUI1	10209	putative translation initiation factor	1.03	0.00052947
SULT1A3	6818	sulfotransferase family, cytosolic, 1A, phenol-preferring, member 3	1.1	0.00060258
TAGAP	117289	T-cell activation GTPase activating protein	-1.02	0.00043712
TBX3	6926	T-box 3 (ulnar mammary syndrome)	-1.01	0.00006267
TCF8	6935	transcription factor 8 (represses interleukin 2 expression)	-1.08	0.0002452
TNFSF13	8741	tumor necrosis factor (ligand) superfamily, member 13	1.06	0.00046922
TRB@	6957	T cell receptor beta locus	-1.02	0.00021933
TRIM50A	135892	tripartite motif-containing 50A	-1.02	0.00030918
TU3A	11170	TU3A protein	1.13	0.00006372
TXNIP	10628	thioredoxin interacting protein	1.23	0.0000009
UNG	7374	uracil-DNA glycosylase	1.06	0.00033842
VAMP3	9341	vesicle-associated membrane protein 3 (cellubrevin)	1.06	0.00019876
VEGF	7422	vascular endothelial growth factor	-1.06	0.0000015
WBSCR20A	55695	Williams Beuren syndrome chromosome region 20A	1.07	0.00001572
WBSCR20C	260294	Williams Beuren syndrome chromosome region 20C	1.06	0.00000188
WNT10A	80326	wingless-type MMTV integration site family, member 10A	-1.02	0.00007593
ZNF533	151126	zinc finger protein 533	1.09	0.00075515
