# Supplementary material for: Putative psychosis genes in the prefrontal cortex: combined analysis of gene expression microarrays
Source: BMC Psychiatry. 2008 Nov 7;8:87. doi: 10.1186/1471-244X-8-87 (PMC2585075; doi:10.1186/1471-244X-8-87)
Supplement: Additional file 2 — A list of GO terms that shows enriched gene sets in the cross-study analysis of psychosis (p < 0.05) [file 1471-244X-8-87-S2.csv]

GO Term	p-value	Total genes	Regulated genes
regulation of cell growth	0.001336049	52	13
negative regulation of transcription from Pol II promoter	0.00349003	51	12
voltage-gated potassium channel activity	0.004874927	53	12
metabolism	0.005982559	269	40
translational elongation	0.006085211	18	6
learning and/or memory	0.006172237	13	5
Wnt receptor signaling pathway	0.008629936	37	9
glutathione transferase activity	0.008827844	14	5
metal ion binding	0.010337294	38	9
actin filament	0.016295453	16	5
iron ion transport	0.016295453	16	5
non-membrane spanning protein tyrosine kinase activity	0.017888143	11	4
cellular morphogenesis	0.017888143	11	4
porin activity	0.017888143	11	4
negative regulation of cell proliferation	0.019394916	116	19
ATP-dependent RNA helicase activity	0.021242453	17	5
magnesium ion binding	0.021288175	133	21
mitochondrial matrix	0.021557595	23	6
intracellular signaling cascade	0.021958505	318	43
ubiquitin-dependent protein catabolism	0.022282359	102	17
cell adhesion	0.023201107	354	47
intracellular	0.023776751	425	55
MAP kinase activity	0.024766151	12	4
Rho GTPase activator activity	0.024766151	12	4
pregnancy	0.025912161	37	8
folic acid binding	0.033030112	13	4
RNA splicing	0.033252791	53	10
regulation of apoptosis	0.033252791	53	10
ER to Golgi transport	0.033826585	19	5
integrin complex	0.034086818	32	7
integrin-mediated signaling pathway	0.034653605	39	8
lipid binding	0.037322031	54	10
steroid metabolism	0.038122649	26	6
transcription corepressor activity	0.038371866	77	13
ubiquitin thiolesterase activity	0.038773046	47	9
translational initiation	0.04153642	20	5
collagen	0.042711019	14	4
membrane fraction	0.045029947	361	46
protein biosynthesis	0.046431769	195	27
